# Supplementary material for: A Comprehensive Evaluation of Tomato Fruit Quality and Identification of Volatile Compounds
Source: Plants (Basel). 2023 Aug 15;12(16):2947. doi: 10.3390/plants12162947 (PMC10457953; doi:10.3390/plants12162947)
Supplement: Supplementary file 1 [file plants-12-02947-s001.zip]

Archive with 1 entries (1 files):
- plants-2522580-supplementary.xlsx
