# Supplementary material for: A Comprehensive Evaluation of Tomato Fruit Quality and Identification of Volatile Compounds
Source: Plants (Basel). 2023 Aug 15;12(16):2947. doi: 10.3390/plants12162947 (PMC10457953; doi:10.3390/plants12162947)
Supplement: Supplementary file 1 [file plants-12-02947-s001.zip › plants-2522580-supplementary.xlsx]

## Sheet: Sheet1
Supplementary Table S1. The contents of organic acids in tomato fruit
Varieties	Citric acid	L-Malic acid	Oxalic acid	Tartaric acid	2-Oxoglutarate	Fumaric acid
	(g·kg—1)	(g·kg—1)	(g·kg—1)	(g·kg—1)	(g·kg—1)	(g·kg—1)
P1	1.74	0.89	0.89	0.51	0.1	0.12
P2	2.54	1.01	0.2	0.75	0.27	0.12
P3	3.46	0.72	0.42	0.76	0.11	0.62
P4	4.32	0.92	0.21	0.94	0.13	0.22
P5	3.63	0.86	0.3	0.8	0.12	0.11
T1	4.3	0.89	0.21	0.68	0.18	0.49
T2	3.93	0.83	0.25	0.92	0.14	0.44
T3	5.34	1.18	0.24	0.81	0.12	0.61
T4	5	0.93	0.28	0.61	0.12	0.55
T5	5.91	1.34	0.33	1.12	0.21	1.19
Y1	4.81	0.94	0.21	0.55	0.17	0.46
Y2	3.71	0.95	0.18	0.51	0.31	0.54
Y3	3.42	0.87	0.22	0.11	0.22	0.34
Y4	3.96	0.97	0.24	0.12	0.21	0.41
Y5	4.54	0.79	0.21	0.52	0.14	0.55

## Sheet: Sheet2
Supplementary Table S2. The contents of volatile compounds in tomato fruit
Aroma components	Retention time (min)	CAS number	Molecular formula	Contents (ug·kg—1)
				P1	P2	P3	P4	P5	T1	T2	T3	T4	T5	Y1	Y2	Y3	Y4	Y5
Alcohols (31)
2-butyl-1-octanol	8.93	3913-02-8	C12H26O	—	—	—	—	—	0.81	—	—	—	—	—	—	—	—	—
1,4-Pentadien-3-ol	10.5	922-65-6	C5H8O	—	—	2.39	—	—	—	—	—	—	4.73	—	7.67	—	5.81	—
1-Penten-3-ol	12.08	616-25-1	C5H10O	—	—	—	9.3	—	16.83	4.23	14.5	3.55	7.1	1.04	37.1	—	—	12.75
3-Methyl-1-butanol	14.04	123-51-3	C5H12O	1.82	12.53	20.71	10.47	—	16.43	7.27	6.74	5.37	7.43	—	18.39	5.84	—	23.37
2-Methylbutan-1-ol	14.08	137-32-6	C5H12O	—	—	—	—	19	—	—	—	—	—	—	—	—	—	—
1-Pentanol	15.83	71-41-0	C5H12O	2.47	2.19	55.53	52.36	35.23	7.78	7.56	—	—	1.06	40.83	18.9	—	6.05	13.69
2-Hexyl-1-decanol	18.51	2425-77-6	C16H34O	—	—	—	7.07	—	—	—	—	—	—	—	—	—	—	—
(Z)-2-Penten-1-ol	18.51	1576-95-0	C5H10O	3.01	3.73	8.22	—	6.33	10.37	5.9	9.2	7.7	9.25	—	8.33	4.43	—	11.03
1-Hexanol	19.91	111-27-3	C6H14O	71.33	—	—	—	—	81.67	71.82	81.73	60.04	111.87	48.5	55.4	99.56	119.17	84.76
trans-2-Undecen-1-ol	20.32	37617-03-1	C11H22O	—	—	—	—	1.61	—	—	—	—	0.92	—	1.97	—	—	—
(Z)-3-Hexen-1-ol	21.12	928-96-1	C6H12O	452.86	136.01	507.84	351.93	687.2	312.63	535.05	730.72	675.85	736.16	165.47	370.68	230.6	412.17	468.19
(E)-3-Hexen-1-ol	21.25	928-97-2	C6H12O	—	—	—	—	—	—	—	—	—	—	—	—	—	1.32	—
4-methyl-Cyclohexanol	21.52	589-91-3	C7H14O	—	—	—	—	—	—	28.71	—	—	—	—	—	—	—	—
(E)-2-Nonen-1-ol	21.62	31502-14-4	C9H18O	—	—	—	—	—	—	—	—	—	—	—	—	28.08	—	—
2-Methylcyclohexanol	21.71	7443-52-9	C7H14O	—	—	30.05	—	—	—	—	22.37	—	—	—	—	—	—	—
(E)-2-Hepten-1-ol	21.8	33467-76-4	C7H14O	—	—	—	—	43.82	—	—	—	—	—	—	—	—	—	—
2-Methylcyclohexanol	21.82	7443-70-1	C7H14O	—	—	—	—	—	—	—	—	—	—	—	26.19	—	—	—
1-Octen-3-ol	23.61	3391-86-4	C8H16O	3.81	2.41	6.16	16.22	—	7.73	5.16	6.23	12.78	8.48	1.5	4.82	14.61	5.42	4.84
1-Heptanol	24.02	111-70-6	C7H16O	2.41	1.03	—	—	—	—	0.92	2.67	—	1.61	—	3.29	2.64	—	3.15
4-Ethylcyclohexanol	24.33	4534-74-1	C8H16O	—	—	—	—	—	—	—	—	24.97	24.49	15.43	14.59	20.56	—	25.89
(E)-2-decen-1-ol	25.88	18409-18-2	C10H20O	—	—	—	11.74	15.43	—	—	—	—	—	9.05	—	8.25	—	—
Phytol	27.4	150-86-7	C20H40O	—	—	—	3.37	—	—	—	—	—	3.92	—	—	5.29	—	—
Linalool	27.53	78-70-6	C10H18O	2.92	2.71	4.45	5.32	3.44	4.38	3.19	3.45	5.19	—	3.53	3.71	—	—	5.36
1-Octanol	27.86	111-87-5	C8H18O	2.87	—	10.84	23.39	7.24	5.62	4.6	13.36	24.25	21.15	8.97	5.17	—	6.59	—
3,4-Dimethylcyclohexanol	29.77	5715-23-1	C8H16O	—	—	—	—	—	—	—	—	—	—	—	—	—	0.89	—
Cyclooctanol	29.83	696-71-9	C8H16O	—	—	3.13	11.74	—	—	2.16	7.62	12.85	11.19	5.1	—	6.4	—	2.13
(E)-2-Octen-1-ol	29.96	18409-17-1	C8H16O	—	—	—	—	3.19	3.55	—	—	—	4.01	—	—	—	3.29	—
1-Nonanol	31.36	143-08-8	C9H20O	2.53	—	4.69	10.87	—	3.53	2.78	8.52	13.14	10.43	3.87	—	5.14	—	—
1-ethenyl-Cyclohexanol	35	1940-19-8	C8H14O	4.38	2.98	3.37	—	—	5.08	3.12	3.87	5.09	5.39	4.31	10.14	—	6.99	—
Phenylethyl alcohol	38.79	06-12-8	C8H10O	—	—	1.39	—	—	1.67	2.91	—	—	—	1.61	—	—	2.8	1.33
(2E,6E)-Farnesol	39.2	106-28-5	C15H26O	1.49	—	—	—	—	1	1.25	1.58	—	—	—	—	—	—	—
Aldehydes (33)
3-methylbutanal	6.95	590-86-3	C5H10O	4.35	7.91	9.43	8.14	6.3	12.63	5.29	4.03	6.51	5.84	7.75	—	12.36	3.66	5.74
Hexanal	9.31	66-25-1	C6H12O	136.54	64.35	128.34	163.75	101.49	109.85	244.55	130.6	251.93	258.85	222.57	264.47	138.23	217.19	212.17
(E)-2-Pentenal	11.02	1576-87-0	C5H8O	9.64	1.06	—	—	4.01	4.75	3.66	3.23	—	5.84	2.29	—	—	—	8.1
2-methylpent-4-enal	11.34	5187-71-3	C6H10O	—	—	—	—	—	—	—	—	—	—	—	—	—	41.61	—
(Z)-3-Hexenal	11.81	6789-80-6	C6H10O	6.07	11.51	35.47	10.13	27.14	40.46	26.23	24.27	17.57	33.44	25.55	26.72	12.23	—	31.04
Heptanal	13.21	111-71-7	C7H14O	4.3	—	—	—	—	5.22	5.32	—	—	5.84	—	4.91	7.8	4.79	5.07
(E)-2-Hexenal	13.76	6728-26-3	C6H10O	200.71	411.83	300.11	401.93	207.98	402.07	290.9	280.87	424.21	600.31	340.15	407.44	360.18	340.54	333.47
2-Hexenal	14.5	505-57-7	C6H10O	356.09	—	279	217.53	360.37	481.82	329.86	509.46	320.86	380.34	501.63	517.75	560.87	578.44	627.11
Octanal	17.46	124-13-0	C8H16O	2.21	—	—	16.21	—	—	—	—	5.67	—	—	1.81	—	8.54	—
(E)-2-Heptenal	18.77	18829-55-5	C7H12O	19.4	14.37	20.34	6.35	12.73	69.52	30.45	11.91	19.93	18.24	24.98	47.9	38.2	62.31	50.52
Nonanal	21.61	124-19-6	C9H18O	13.7	—	11.28	—	5.84	18.26	11.72	—	15.25	17.38	—	11.72	—	9.13	10
(E,E)-2,4-Hexadienal	21.81	142-83-6	C6H8O	13.7	15.04	3.71	—	—	21.78	—	3.17	38.91	39.7	11.72	—	10	14.59	21.5
(E)-2-Octenal	23.1	2548-87-0	C8H14O	8.32	8.53	4.8	39.27	9.31	42.91	31.06	15.25	8.62	7.61	44.89	19	18.83	33.27	30.63
(E,E)-2,4-Heptadienal	25.41	4313-03-05	C7H10O	3.7	7.62	—	5.84	21.31	11.28	17.38	15.51	—	4.12	—	—	2.55	16.28	9.44
Decanal	25.75	112-31-2	C10H20O	7.33	7.62	7.2	5.37	9.05	9.08	6.88	12.58	15.92	13.3	—	4.77	—	9.59	8.23
Benzaldehyde	26.06	100-52-7	C7H6O	3.54	3.05	4.39	—	4.71	5.57	4.84	2.99	2.06	4.86	12.55	3.78	4.79	6.75	25.33
2,2-dimethylocta-3,4-dienal	26.46	590-71-6	C10H16O	3.93	3.74	3.21	—	3.28	6.85	4.08	1.42	2.45	2.39	—	3.96	—	4.53	—
(E)-2-Nonenal	27.22	18829-56-6	C9H16O	—	—	—	—	—	—	—	—	4.53	—	3	—	3.73	6.67	5.05
β-Cyclocitral	30.48	432-25-7	C10H16O	4.12	—	2.22	40.91	2.66	2.8	2.03	35.29	56.42	38.37	9.99	1.64	12.75	6.93	2.92
(E)-2-Decenal	31.14	3913-81-3	C10H18O	2.94	—	3.73	8.34	—	3.15	2.94	7.08	9.8	8.61	4.23	2.3	9.56	5.95	—
Citral	32.45	5392-40-5	C10H16O	2.98	1.51	6.96	—	—	2.58	2.38	3.59	3.15	2.94	2.3	—	—	—	7.2
(Z)-3,7-dimethylocta-2,6-dienal	32.51	106-26-3	C10H16O	—	—	1.4	—	—	—	—	—	4.71	—	—	—	8.25	2.93	1.27
(E,E)-2,4-Nonadienal	33.18	5910-87-2	C9H14O	—	—	—	—	—	—	5.86	—	5.25	—	—	—	4.08	—	—
3-Ethylbenzaldehyde	33.41	34246-54-3	C9H10O	—	—	—	—	—	1.02	—	—	1.61	—	—	—	—	1.4	2.22
Salicylaldehyde	33.92	90-02-8	C7H6O2	—	—	—	—	—	—	—	—	—	—	3.93	—	—	—	—
(E)-3,7-Dimethyl-2,6-octadienal	34.22	141-27-5	C10H16O	—	8.77	11.47	5.48	11.2	15.31	14.45	7.57	13.75	16.79	11.56	7.48	4.48	17.15	8.83
β-Homocyclocitral	34.69	472-66-2	C11H18O	4.38	—	2.33	1.61	—	9.08	6.01	1.06	3.13	2.37	4.53	2.51	—	—	—
2,4-Decadienal	35.28	2363-88-4	C10H16O	3.44	—	5.73	—	7.12	11.41	8.51	5.25	12.3	9.24	—	3.29	—	—	5.57
(E,E)-2,4-Dodecadien-1-al	35.34	21662-16-8	C12H20O	—	—	—	3.85	—	—	—	—	—	—	4.43	—	14.6	8.83	6.67
cis-4-Decenal	36.81	21662-09-9	C10H18O	—	4.55	—	—	—	—	—	—	4.08	6.01	—	—	—	—	—
(E,E)-2,4-Decadienal	36.92	25152-84-5	C10H16O	—	—	5.6	3.75	5.67	9.7	10.91	9.2	31.39	5.63	—	4.62	12.28	7.82	8.18
2,4-dimethylbenzaldehyde	37	15764-16-6	C9H10O	—	—	—	4.95	—	—	—	—	—	10.58	9.44	—	—	8.54	—
(E)-2-Dodecenal	38.52	20407-84-5	C12H22O	1.23	—	—	—	—	—	—	—	—	—	—	—	—	—	—
Ketone (13)
1-Penten-3-one	7.21	1629-58-9	C5H8O	16.41	35.56	39.79	33.08	26.14	49.92	9.75	11.2	26.39	39.8	30.74	9.34	41.2	7.18	17.71
7-Tridecanone	15.25	462-18-0	C13H26O	—	—	—	—	—	—	—	—	—	—	—	—	—	1.43	—
2-Octanone	17.18	111-13-7	C8H16O	13.56	7.88	7.51	9.59	6.31	9.49	5.24	11.36	10.18	14.17	12.41	4.32	23.13	—	8.07
1-Octen-3-one	17.79	4312-99-6	C8H14O	1.87	2.65	13.5	6.18	9.22	6.93	5.8	11.01	18.92	16.62	—	3.34	6.01	9.68	—
2,3-Hexanedione	18.95	3848-24-6	C6H10O2	—	26.53	6.93	—	14.79	—	17.11	4.36	11.25	—	—	—	—	—	—
Methylheptenone	19.3	110-93-0	C8H14O	75.45	55.75	70.53	26.24	51.38	79.9	65.99	27.63	46.36	60.68	65.79	55.14	94.15	111.52	79.89
2,3-dihydropyran-6-one	32.92	3393-45-1	C5H6O2	—	—	—	4.85	4.03	2.57	2.43	4.31	6.22	5.83	—	—	—	—	2.59
Acetophenone,4'-hydroxy-	36.71	99-93-4	C8H8O2	—	—	3.57	—	—	2.99	—	—	—	—	—	—	—	—	—
Geranylacetone	38.29	3796-70-1	C13H22O	—	—	80.36	28.77	60.06	—	122.88	31.75	106.15	106.37	59.75	21.6	98.7	124.43	47.14
β-ionone	41.23	79-77-6	C13H20O	2.29	0.28	1.27	1.87	2.3	4.95	4.35	2.76	5.03	5.34	3.03	3.8	4.45	3.71	5.78
2,6-Dimethyl-4-heptanone	41.42	108-83-8	C9H18O	12.02	8.65	10.04	3.57	9.15	15.22	7.15	5.15	3.31	6.78	7.5	16.83	13.58	18.05	16.24
2-Methyl-3-heptanone	41.75	13019-20-0	C8H16O	—	—	—	—	—	—	—	—	6.78	6.18	5.77	—	—	—	—
beta-iononeepoxide	42.88	23267-57-4	C13H20O2	—	—	—	—	—	—	2.19	—	10.58	—	—	6.12	—	5.92	5.58
Hydrocarbons (16)
3,3,5-trimethylheptane	7.54	7154-80-5	C10H22	—	—	—	—	—	—	7.2	5.88	—	10.49	—	1.39	—	6.38	7.28
5-(2-methylpropyl)nonane	7.8	62185-53-9	C13H28	2.03	1.55	47.4	45.44	27.03	62.65	23.26	14.19	29.22	35.93	37.82	9.94	52.63	34.76	19.57
2-Methyloctane	7.98	3221-61-2	C9H20	2	5.6	30.15	22.47	21.83	9.04	14.94	17.31	21.59	32.66	18.95	—	—	—	—
4-ethylheptane	8.37	2216-32-2	C9H20	1.78	3.15	3.06	—	1.3	4.25	—	3.7	6.48	9.99	2.94	—	4.41	3.24	4.79
2,6,10-Trimethyldodecane	9.96	3891-98-3	C15H32	—	—	74.39	—	2.74	8.51	—	—	—	7.83	—	—	—	3.29	2.96
2,2,6-trimethyloctane	10.16	62016-28-8	C11H24	—	—	7.66	—	—	—	—	—	—	11.84	2.91	5.41	7.2	4.7	7.82
Tetradecane	12.65	629-59-4	C14H30	—	—	—	—	7.89	—	—	—	9.17	—	8.22	—	6.93	—	—
2,6,11-Trimethyldodecane	15.59	31295-56-4	C15H32	—	—	—	—	—	9.05	—	—	—	5.9	10.8	1.99	7.12	5.32	2.29
Styrene	16.02	100-42-5	C8H8	—	—	27.75	44.97	15.07	28.86	47.48	8.57	6.92	45.38	93.25	15.33	73.92	31.34	62.31
Tridecane	17.51	629-50-5	C13H28	—	—	5.6	4.99	2.66	6.82	—	—	—	18.94	—	—	4.78	—	—
Hexadecane	17.61	544-76-3	C16H34	3.64	23.14	5.73	—	4.06	26.17	5.83	6.44	8.49	15.34	11.3	—	9.63	1.93	3.32
1-ethylcyclohexene	24.29	1453-24-3	C8H14	12.64	13.83	10.31	—	—	24.22	7.29	14.23	21.19	16.76	—	—	—	—	—
Pentacosane	30.54	629-99-2	C25H52	—	—	—	—	—	—	4.07	—	14.24	13.34	5.86	—	—	—	—
Tetracosane	31.84	646-31-1	C24H50	—	—	—	—	—	—	—	4.98	7.7	8.05	5.3	—	28.36	—	—
Eicosane	32.31	112-95-8	C20H42	—	3.14	—	16.87	2.29	4.73	3.62	14.23	18.61	19.49	8.06	—	9.81	2.02	2.69
Phytane	32.64	638-36-8	C20H42	—	—	0.85	2.65	—	—	—	—	2.15	8.41	—	—	—	—	—
Esters (6)
Ethyl ethanoate	8.48	141-78-6	C4H8O2	—	46.32	20.82	11.42	11.38	260.23	189.4	89.84	76.07	207.16	3.4	1.6	12.26	51.59	4.47
2-Ethylhexylacrylate	17.9	103-11-7	C11H20O2	—	—	—	—	—	—	—	—	—	—	8.77	—	—	—	10.63
Heptyl formate	24.05	112-23-2	C8H16O2	—	—	—	—	3.36	—	—	—	—	—	1.29	—	—	—	—
Methyl salicylate	30.79	8024-54-2	C8H8O3	10.87	3.04	3.44	10.26	7.26	5.72	—	10.87	17.6	16.17	8.04	6.87	13.19	14.64	4.78
n-Caproicacidvinylester	31.6	3050-69-9	C8H14O2	—	—	—	—	—	—	—	—	—	—	—	4.05	—	—	4.39
Hexyl acetate	35.91	142-92-7	C8H16O2	—	6.7	8.22	5.97	4.03	—	3.31	—	4.24	7.52	5.52	—	—	—	—
Others (11)
Guaiacol	38.18	90-05-1	C7H8O2	—	3.36	—	3.04	—	18.99	11.42	27.72	—	24.06	—	—	4.05	—	9.63
Butylated Hydroxytoluene	40.12	128-37-0	C15H24O	—	72.75	109.8	71.44	161.36	118.54	86.39	140.4	169.99	184.35	112.52	124.36	131.36	167.76	191.18
2,4-Di-tert-butylphenol	43.7	96-76-4	C14H22O	—	24.91	13.88	—	37.55	5.23	3.9	24.06	40.59	67.93	67.44	24.07	33.88	9.06	7.85
1-Iodododecane	11.37	4292-19-7	C12H25I	15.77	—	—	10.47	—	—	—	—	—	—	—	—	—	—	—
2-Ethylcyclohexanol	24.3	3760-11-0	C9H16O2	—	—	—	29.92	4.98	—	—	—	—	—	—	—	—	—	—
Hexanoicacid	41.97	142-62-1	C6H12O2	—	—	—	3.36	—	—	—	—	—	—	—	—	—	—	13.8
2-Amylfuran	14.99	3777-69-3	C9H14O	3.92	4.73	—	—	—	8.52	8.01	7.11	10.48	10.24	—	2.59	6.82	—	1.86
2-Ethylfuran	21.56	3208-16-0	C6H8O	17.41	—	—	11.68	—	—	—	—	—	—	—	5.49	—	—	—
2-Isobutylthiazole	22.28	18640-74-9	C7H11NS	17.15	16.87	27.15	12.05	15.21	23.73	36.31	24.48	32.18	37.78	27.72	8.55	7.46	7.33	18.68
3,4-Dihydro-2H-pyran-2-carbaldehyde	29.08	100-73-2	C6H8O2	7.75	6.77	9.12	9.2	6.99	12.68	5.06	7.12	11.47	11	10.59	23.8	21.98	19.58	17.22
2-Methyl-2,3-dihydro-1-benzofuran	39.76	1746-11-8	C9H10O	—	0.85	1.84	—	—	—	0.78	—	—	—	—	—	—	—	—
